# Supplementary material for: Grand scale genome manipulation via chromosome swapping in Escherichia coli programmed by three one megabase chromosomes
Source: Nucleic Acids Res. 2021 Apr 28;49(15):8407–18. doi: 10.1093/nar/gkab298 (PMC8421210; doi:10.1093/nar/gkab298)
Supplement: gkab298_Supplemental_Files [file gkab298_supplemental_files.zip]

Archive with 13 entries (12 files):
- supplementary files/
- supplementary files/ChrLR_RGF152.gb
- supplementary files/ChrOri_HF054.gb
- supplementary files/ChrTer_HF053.gb
- supplementary files/dif201_bsdbsd_Tlpp_TrrnC cassette.dna
- supplementary files/pBAD-traRP4min.dna
- supplementary files/pMW118-Aba.dna
- supplementary files/pMW118gent-flp-int.dna
- supplementary files/pMW118spec-flp-int.dna
- supplementary files/pPKOZ-attB-spec.dna
- supplementary files/pPKOZ-attB.dna
- supplementary files/pVtu9xF.dna
- supplementary files/pVtu9xT-PEM7-spec.dna
